# Supplementary material for: Hydroxysafflor Yellow A Ameliorates Renal Fibrosis by Suppressing TGF-β1-Induced Epithelial-to-Mesenchymal Transition
Source: PLoS One. 2016 Apr 18;11(4):e0153409. doi: 10.1371/journal.pone.0153409 (PMC4835075; doi:10.1371/journal.pone.0153409)
Supplement: S1 Table — (XLSX) [file pone.0153409.s001.xlsx]

## Sheet: Sheet1
S1 Table The levels of Scr and BUN in UUO rats.
Group	n	Scr(uM)		BUN(mM)
Sham	6	48.545±6.569		2.181±0.721
Model	6	108.339±17.970##		8.810±1.623##
Low	6	89.188±15.088*		6.903±1.492
Middel	6	79.286±13.197**		5.084±1.235*
High	6	63.620±11.171**		3.936±1.020**
Note: In UUO rats, Sham-sham group ;Mode-UUO group;Low-HSYA 10mg/kg group;Middel-HSYA 50mg/kg group;High-HSYA100mg/kg group.
