# Supplementary material for: Hydroxysafflor Yellow A Ameliorates Renal Fibrosis by Suppressing TGF-β1-Induced Epithelial-to-Mesenchymal Transition
Source: PLoS One. 2016 Apr 18;11(4):e0153409. doi: 10.1371/journal.pone.0153409 (PMC4835075; doi:10.1371/journal.pone.0153409)
Supplement: S2 Table — (XLSX) [file pone.0153409.s002.xlsx]

## Sheet: Sheet1
S2 Table Semi-quantitative data of collagen-I and a-SMA in UUO rats
	Sham	Model	Low	Middel	High
collagen-I	0.218±0.06	0.365±0.015##	0.306±0.011	0.276±0.015*	0.236±0.014*
a-SMA	0.232±0.007	0.315±0.004##	0.299±0.007	0.266±0.009*	0.241±0.001**
Note: In UUO rats, Sham-sham group ;Mode-UUO group;Low-HSYA 10mg/kg group;Middel-HSYA 50mg/kg group;High-HSYA100mg/kg group.
