# Supplementary material for: Hydroxysafflor Yellow A Ameliorates Renal Fibrosis by Suppressing TGF-β1-Induced Epithelial-to-Mesenchymal Transition
Source: PLoS One. 2016 Apr 18;11(4):e0153409. doi: 10.1371/journal.pone.0153409 (PMC4835075; doi:10.1371/journal.pone.0153409)
Supplement: S3 Table — (XLSX) [file pone.0153409.s003.xlsx]

## Sheet: Sheet1
S3 Table Semi-quantitative data of TGF-β1 and p-smad3/smad3 in UUO rats
	Sham	Model	Low	Middel	High
TGF-β1	0.578±0.173	2.247±0.560#	2.150±0.532	0.976±0.567*	0.587±0.156*
p-smad3/smad3	0.473±0.054	1.079±0.054##	0.972±0.40	0.863±0.076	0.674±0.078*
Note: In UUO rats, Sham-sham group ;Mode-UUO group;Low-HSYA 10mg/kg group;Middel-HSYA 50mg/kg group;High-HSYA100mg/kg group.
