# Supplementary material for: Hydroxysafflor Yellow A Ameliorates Renal Fibrosis by Suppressing TGF-β1-Induced Epithelial-to-Mesenchymal Transition
Source: PLoS One. 2016 Apr 18;11(4):e0153409. doi: 10.1371/journal.pone.0153409 (PMC4835075; doi:10.1371/journal.pone.0153409)
Supplement: S4 Table — (XLSX) [file pone.0153409.s004.xlsx]

## Sheet: Sheet1
S4 Table The effect of HSYA on cell viability
(Data are expressed as percentage of control group)
Group\Hour		12h			24h			48h
Control	100	100	100	100	100	100	100	100	100
TGF-β1(%)	98.9086	83.7664	101.932	101.744	101.975	94.346	107.396	94.5311	99.8343
H1(%)	106.32	101.573	93.3816	93.7369	108.521	112.099	104.064	92.4757	100.518
H10(%)	98.2233	104.291	88.285	102.375	95.0848	101.246	98.1703	91.9251	109.464
H50(%)	108.452	99.3087	98.43	96.7213	107.448	104.264	94.0485	96.4214	108.739
H100(%)	109.416	94.3266	93.0918	87.0113	93.2818	117.346	97.708	84.3457	98.7782
H200(%)	97.9188	106.126	90.9662	80.3279	104.379	96.2865	77.8505	77.5005	87.4508
Group\Hour		0h			12h			24h			48h
Control	100	100	100	100	100	100	100	100	100	100	100	100
TGF-β1（%）	89.8809	93.9815	108.172	120.566	125.763	110.117	153.577	161.118	160.052	170.964	175.427	178.538
H1（%）	100.06	107.616	92.8602	110.803	128.439	118.167	147.652	166.473	144.943	162.947	165.812	177.262
H10（%）	89.4841	90.5093	109.677	118.846	113.777	119.75	141.395	153.187	141.504	165.764	141.667	167.285
H50（%）	83.5318	114.352	90.3226	94.5897	124.05	103.279	132.044	148.443	122.56	144.854	144.444	147.448
H100（%）	96.8254	94.6759	99.5699	87.2805	114.21	106.987	119.406	132.392	131.363	132.719	123.291	137.007
H200（%）	95.6349	110.185	88.3871	83.6618	118.323	95.4723	114.033	123.85	120.759	117.118	124.786	127.842
