# Supplementary material for: Hydroxysafflor Yellow A Ameliorates Renal Fibrosis by Suppressing TGF-β1-Induced Epithelial-to-Mesenchymal Transition
Source: PLoS One. 2016 Apr 18;11(4):e0153409. doi: 10.1371/journal.pone.0153409 (PMC4835075; doi:10.1371/journal.pone.0153409)
Supplement: S5 Table — (XLSX) [file pone.0153409.s005.xlsx]

## Sheet: Sheet1
S5 Table Semi-quantitative data of fibronectin, collagen-I, bax/bcl-2, cleaved caspase-3,TGF-β1, p-smad3/smad3 and smad7 in HK-2 cells
	Control	TGF-β1	TGF-β1+HSYA
fibronectin	0.332±0.083	0.795±0.182#	0.360±0.073*
collagen-I	0.239±0.038	0.678±0.002##	0.324±0.071*
Bax/Bcl-2	0.409±0.027	1.579±0.188#	0.440±0.068*
caspase-3	0.252±0.068	1.051±0.051#	0.844±0.089*
TGF-β1	0.385±0.081	1.134±0.215#	0.469±0.084*
p-smad3/smad3	0.537±0.098	1.283±0.202#	0.831±0.262*
smad7	1.278±0.222	0.753±0.109#	1.098±0.172*
Note: In HK-2 cells, #P<0.05, ##P<0.01 compared with control group; *P<0.05, **P<0.01compared with TGF-β1 group.
