# Supplementary material for: Hydroxysafflor Yellow A Ameliorates Renal Fibrosis by Suppressing TGF-β1-Induced Epithelial-to-Mesenchymal Transition
Source: PLoS One. 2016 Apr 18;11(4):e0153409. doi: 10.1371/journal.pone.0153409 (PMC4835075; doi:10.1371/journal.pone.0153409)
Supplement: S6 Table — (XLSX) [file pone.0153409.s006.xlsx]

## Sheet: Sheet1
S6 Table Semi-quantitative data of a-SMA and E-cadherin in HK-2 cells
	Control	TGF-β1	TGF-β1+H	TGF-β1+SIS3	TGF-β1+H+SIS3
a-SMA	0.449±0.084	1.232±0.123#	0.677±0.084*	0.673±0.079*	0.505±0.082**
E-cadherin	1.014±0.091	0.456±0.038#	0.663±0.021*	0.575±0.046	0.792±0.066**
Note: In HK-2 cells, #P<0.05, ##P<0.01 compared with control group; *P<0.05, **P<0.01compared with TGF-β1 group.
